# Supplementary material for: Cancer Metabolism as a Therapeutic Target and Review of Interventions
Source: Nutrients. 2023 Oct 1;15(19):4245. doi: 10.3390/nu15194245 (PMC10574675; doi:10.3390/nu15194245)
Supplement: Supplementary file 1 [file nutrients-15-04245-s001.zip › Table S1.xlsx]

## Sheet: Sheet1
	Table S1. Cost of repurposed drugs for cancer treatment
	Compound	Dose (mg)	Price for shipment (USD)	Amount per shipment (g)	Price per gram	Price per day		Link
	Green tea catechins	1000	67.49	1000	0.06749	0.06749		https://vitamondo.net/organic-green-tea-extract-20x-stronger-polyphenol-theanine-antioxidants-egcg/
	Melatonin	3	7865	25000	0.3146	0.0009438		https://purebulk.com/products/melatonin-bulk?variant=14307898327089
	Vitamin D3 (IU)	50	1155	25000	0.0462	0.00231		https://purebulk.com/products/cholecalciferol-vitamin-d3-bulk
	Omega 3 (1000mg capsules)	9	289.08	7300	0.0396	0.3564		https://purebulk.com/products/fish-oil-softgel-1000mg-bulk
	Curcumin	600	94.45	1000	0.09445	0.05667		https://vitamondo.net/premium-curcumin-99-percentantioxidant-turmeric-brain/
	Resveratrol	1000	182.55	500	0.3651	0.3651		https://vitamondo.net/resveratrol-extract-powder-99-percent-longevity-anti-aging-trans-stilbene/
	Nigella Sativa	400	354.6	18000	0.0197	0.00788		https://bulknaturaloils.com/black-cumin-oil-virgin-organic.html
	Reishi (20:1 extract)	300	74.8	1000	0.0748	0.02244		https://vitamondo.net/organic-reishi-mushroom-extract-20x-ganoderma-lucidum-powder/
	Berberine	1000	297	1000	0.297	0.297		https://purebulk.com/products/berberine-hcl?_pos=1&_sid=53eeb448f&_ss=r&variant=15735017242673
	Mistletoe (one weekly dose of 1200mg)	171.429	7.12	453.6	0.0156966	0.00269085		https://www.libertynatural.com/bulk/2222.htm
	Ashwaganda	2000	1804	25000	0.07216	0.14432		https://purebulk.com/products/ashwagandha-root-5-withanolides-bulk?_pos=2&_sid=462cb64f7&_ss=r
	Wheatgrass	9000	14.99	226.8	0.0660935	0.594841		https://www.amazon.com/Anthonys-Organic-Wheatgrass-Powder-Non-GMO/dp/B0788YN5XG/ref=sr_1_2?keywords=wheat+grass&sr=8-2
	Vitamin C	10714.3	6325	1000000	0.006325	0.0677679		https://purebulk.com/products/ascorbic-acid-vitamin-c-bulk?variant=32084824129585
	Cannabinoids (CBD)	400	950	1000	0.95	0.38		https://laurelcrest.com/product/compliant-full-spectrum-cbd-distillate/
	Pao Pereira extract	600	200	453.6	0.440917	0.26455		https://myherbs.net/pau-pereira-pao-pereira-1-lb-bulk-powder/
	Dandelion root	8000	15.55	453.6	0.0342813	0.27425		https://www.herbco.com/p-576-dandelion-root-cs-organic.aspx
	Metformin	2000	0.37	0.5	0.74	1.48		https://www.pharmacychecker.com/metformin/#!
	Mebendazole (worldwide)	100	0.4	0.1	4	0.4		https://www.pharmacychecker.com/mebendazole/?src=drug-suggest#!
	Mebendazole (USA)	100	593	0.1	5930	593		https://www.pharmacychecker.com/mebendazole/?src=drug-suggest#prices
	Atorvastatin	40	1.93	0.04	48.25	1.93		https://www.pharmacychecker.com/amlodipine%252fatorvastatin/5%252f40+mg/#prices
	Disulfiram	500	0.89	0.25	3.56	1.78		https://www.pharmacychecker.com/disulfiram/?src=drug-suggest#prices
	Sildenafil	20	0.16	0.02	8	0.16		https://www.pharmacychecker.com/sildenafil/20+mg/#prices
	itraconazole	400	1.07	0.1	10.7	4.28		https://www.pharmacychecker.com/itraconazole/100+mg/#prices
	Naltrexone	4.5	0.62	0.05	12.4	0.0558		https://www.pharmacychecker.com/naltrexone/?src=drug-suggest#prices
	Doxycycline	100	0.29	0.1	2.9	0.29		https://www.pharmacychecker.com/doxycycline+monohydrate/100+mg/#prices
	Spironolactone	100	0.25	0.1	2.5	0.25		https://www.pharmacychecker.com/spironolactone/100+mg/#prices
	Captopril*	12.5	0.3	0.0125	24	0.3		https://www.pharmacychecker.com/captopril/?src=drug-suggest#!
	aspirin	325	0.02	0.325	0.0615385	0.02		https://www.pharmacychecker.com/aspirin/325+mg/#prices
	Ivermectin	17.1429	0.99	0.003	330	5.65714		https://www.pharmacychecker.com/ivermectin/3+mg/#prices
	Dipyridamole	200	0.44	0.05	8.8	1.76		https://www.pharmacychecker.com/dipyridamole/50+mg/#prices
	Dichloroacetate	1000	199.99	100	1.9999	1.9999		https://www.amazon.com/DCA-Dichloroacetate-Certificate-Laboratory-Manufacturer/dp/B06Y3ZQMM7/ref=sr_1_1?keywords=dca+sodium+dichloroacetate&sr=8-1
	Fenofibrate*	120	0.18	0.067	2.68657	0.322388		https://www.pharmacychecker.com/fenofibrate/67+mg/#us-prices
						PRICE PER DAY EXCLUDING MEBENDAZOLE (USA)
						23.5899
